# Supplementary material for: Development of New Efficient Adsorbent by Functionalization of Mg3Al-LDH with Methyl Trialkyl Ammonium Chloride Ionic Liquid
Source: Molecules. 2021 Dec 5;26(23):7384. doi: 10.3390/molecules26237384 (PMC8659049; doi:10.3390/molecules26237384)
Supplement: Supplementary file 1 [file molecules-26-07384-s001.zip]

Archive with 1 entries (1 files):
- molecules-1463473-supplementary.pdf
